# Supplementary material for: Transcriptomics-based liquid biopsy panel for early non-invasive identification of peritoneal recurrence and micrometastasis in locally advanced gastric cancer
Source: J Exp Clin Cancer Res. 2024 Jun 28;43:181. doi: 10.1186/s13046-024-03098-5 (PMC11212226; doi:10.1186/s13046-024-03098-5)
Supplement: Supplementary file 6 — Supplementary Material 6. [file 13046_2024_3098_MOESM6_ESM.xlsx]

## Sheet: Sheet1
Name	Sequence
BUB1_F	AAGGAGGAAGTGCCTCATGC
BUB1_R	AGAATCCAAAGTCGCCTGGG
CKS2_F	TCTTCGCGCTCTCGTTTCAT
CKS2_R	TGGACACCAAGTCTCCTCCA
PCNA_F	GCCAGAGCTCTTCCCTTACG
PCNA_R	TAGCTGGTTTCGGCTTCAGG
NEK2_F	TGGCTCCATGACAGAAGCTG
NEK2_R	CAGGGCCAGAGTCAACTGAG
CHEK1_F	TGCGTTGTAAGATTTATTTTGGCT
CHEK1_R	ACAGTCGGTGAAGCAGAGTG
NCAPG2_F	TGCGTTTGAATCTGGTCCGA
NCAPG2_R	CTCTTCGCACAGGAGGTCTG
F:Forward	R:Reverse
